# Supplementary material for: Choroidal Assessment in Patients with Type 2 Diabetes Mellitus and Non-Proliferative Diabetic Retinopathy by Swept-Source Ocular Coherence Tomography and Image Binarization
Source: Medicina (Kaunas). 2022 Jul 10;58(7):918. doi: 10.3390/medicina58070918 (PMC9319764; doi:10.3390/medicina58070918)
Supplement: Supplementary file 1 [file medicina-58-00918-s001.zip]

Archive with 1 entries (1 files):
- medicina-1786494-Supplementary material.pdf
